# Supplementary material for: Rosavin Ameliorates Hepatic Inflammation and Fibrosis in the NASH Rat Model via Targeting Hepatic Cell Death
Source: Int J Mol Sci. 2022 Sep 5;23(17):10148. doi: 10.3390/ijms231710148 (PMC9456245; doi:10.3390/ijms231710148)
Supplement: Supplementary file 1 [file ijms-23-10148-s001.zip]

Archive with 1 entries (1 files):
- ijms-1887233-supplementary.pdf
